# Supplementary material for: Moderately Inducing Autophagy Reduces Tertiary Brain Injury after Perinatal Hypoxia-Ischemia
Source: Cells. 2021 Apr 14;10(4):898. doi: 10.3390/cells10040898 (PMC8070811; doi:10.3390/cells10040898)
Supplement: Supplementary file 1 [file cells-10-00898-s001.zip]

Archive with 1 entries (1 files):
- cells-1053876-supplementary-new.docx
